# Supplementary material for: Chromosomal Localization and Diversity Analysis of 5S and 18S Ribosomal DNA in 13 Species from the Genus Ipomoea
Source: Genes (Basel). 2024 Oct 19;15(10):1340. doi: 10.3390/genes15101340 (PMC11508114; doi:10.3390/genes15101340)
Supplement: Supplementary file 1 [file genes-15-01340-s001.zip]

Archive with 1 entries (1 files):
- genes-3236487-supplementary.pdf
